# Supplementary material for: Optimization and Characterization of Bioactive Metabolites from Cave-Derived Rhodococcus jialingiae C1
Source: Biomolecules. 2025 Jul 24;15(8):1071. doi: 10.3390/biom15081071 (PMC12383431; doi:10.3390/biom15081071)
Supplement: Supplementary file 1 [file biomolecules-15-01071-s001.zip]

Archive with 1 entries (1 files):
- biomolecules-3761537-supplementary.pdf
